# Supplementary material for: Leveraging a Genetic Proxy to Investigate the Effects of Lifelong Cardiac Sodium Channel Blockade
Source: Circulation. 2025 Nov 24;152(24):1679–90. doi: 10.1161/CIRCULATIONAHA.125.075057 (PMC12700700; doi:10.1161/CIRCULATIONAHA.125.075057)
Supplement: Supplementary file 2 [file cir-152-1679-s002.csv]

Code	Description
I40	Acute myocarditis
I40.0	Infective myocarditis
I40.1	Isolated myocarditis
I40.8	Other acute myocarditis
I40.9	Acute myocarditis, unspecified
I41	Myocarditis in diseases classified elsewhere
I41.0	Myocarditis in bacterial diseases classified elsewhere
I41.1	Myocarditis in viral diseases classified elsewhere
I41.2	Myocarditis in other infectious and parasitic diseases
I41.8	Myocarditis in other diseases classified elsewhere
I42	Cardiomyopathy
I42.0	Dilated cardiomyopathy
I42.1	Obstructive hypertrophic cardiomyopathy
I42.2	Other hypertrophic cardiomyopathy
I42.3	Endomyocardial (eosinophilic) disease
I42.4	Endocardial fibroelastosis
I42.5	Other restrictive cardiomyopathy
I42.6	Alcoholic cardiomyopathy
I42.7	Cardiomyopathy due to drugs and other external agents
I42.8	Other cardiomyopathies
I42.9	Cardiomyopathy, unspecified
I43	Cardiomyopathy in diseases classified elsewhere
I43.0	Cardiomyopathy in infectious and parasitic diseases
I43.1	Cardiomyopathy in metabolic diseases
I43.2	Cardiomyopathy in nutritional diseases
I43.8	Cardiomyopathy in other diseases classified elsewhere
I44	Atrioventricular & left bundle-branch block
I44.0	Atrioventricular block, first degree
I44.1	Atrioventricular block, second degree
I44.2	Atrioventricular block, complete
I44.3	Other & unspecified AV block
I44.4	Left anterior fascicular block
I44.5	Left posterior fascicular block
I44.6	Other & unspecified fascicular block
I44.7	Left bundle-branch block, unspecified
I45	Other conduction disorders
I45.0	Right fascicular block
I45.1	Other & unspecified right bundle-branch block
I45.2	Bifascicular block
I45.3	Trifascicular block
I45.4	Nonspecific intraventricular block
I45.5	Other specified heart block
I45.6	Pre-excitation syndrome
I45.8	Other specified conduction disorders
I45.9	Conduction disorder, unspecified
I46	Cardiac arrest
I46.0	Cardiac arrest with successful resuscitation
I46.1	Sudden cardiac death, so described
I46.9	Cardiac arrest, unspecified
I47	Paroxysmal tachycardia
I47.0	Re-entry ventricular arrhythmia
I47.1	Supraventricular tachycardia
I47.2	Ventricular tachycardia
I47.9	Paroxysmal tachycardia, unspecified
I48	Atrial fibrillation & flutter
I48.0	Paroxysmal atrial fibrillation
I48.1	Persistent atrial fibrillation
I48.2	Chronic atrial fibrillation
I48.3	Typical atrial flutter
I48.4	Atypical atrial flutter
I48.9	Atrial fibrillation & flutter, unspecified
I49	Other cardiac arrhythmias
I49.0	Ventricular fibrillation and flutter
I49.1	Atrial premature depolarization
I49.2	Junctional premature depolarization
I49.3	Ventricular premature depolarization
I49.4	Other & unspecified premature depolarization
I49.5	Sick sinus syndrome
I49.8	Other specified cardiac arrhythmias
I49.9	Cardiac arrhythmia, unspecified
I50	Heart failure
I50.0	Congestive heart failure
I50.1	Left ventricular failure
I50.9	Heart failure, unspecified
